# Supplementary material for: Novel Functions of the Fatty Acid and Retinol Binding Protein (FAR) Gene Family Revealed by Fungus-Mediated RNAi in the Parasitic Nematode, Aphelenchoides besseyi
Source: Int J Mol Sci. 2021 Sep 17;22(18):10057. doi: 10.3390/ijms221810057 (PMC8471444; doi:10.3390/ijms221810057)
Supplement: Supplementary file 1 [file ijms-22-10057-s001.zip]

Archive with 1 entries (1 files):
- Table S1 S2.xlsx
