# Supplementary material for: Novel Functions of the Fatty Acid and Retinol Binding Protein (FAR) Gene Family Revealed by Fungus-Mediated RNAi in the Parasitic Nematode, Aphelenchoides besseyi
Source: Int J Mol Sci. 2021 Sep 17;22(18):10057. doi: 10.3390/ijms221810057 (PMC8471444; doi:10.3390/ijms221810057)
Supplement: Supplementary file 1 [file ijms-22-10057-s001.zip › Table S1 S2.xlsx]

## Sheet: TableS1
Table S1 Morphological characteristics of males in Aphelenchoides besseyi fed Ab-far-n hpRNA transgenic Botrytis cinerea.
	WT	GT	T1	T2	T3	T4	T5	T6	T7	T8
n	20	20	20	20	20	20	20	20	20	20
Body length	542.9±45.3(460.9-618.3)	541.8±40.7(479-609.3)	553.2±34.8(451.2-615.3)	533.7±42.9(486.1-632.8)	530.5±36.4(478.2-588.2)	539.1±41.5(477.7-608)	537.9±45(476-609.2)	528.6±51(461-598.4)	538.1±39(462.6-592.5)	539.5±40.5(462.7-600.8)
Maximum body width	14.1±1.5(11.6-16.6)	13.6±1.7(10.6-17.3)	11.4±1(10.1-13.2)	15.4±1.8(11.6-18.6)	15±2.2(11.6-18.7)	13.1±1.2(11-15.5)	13.5±2.2(10-17.3)	13±1.3(11.1-15.1)	13±1.2(11-15)	13.6±1.1(11.3-15.1)
Stylet length	10.8±0.6(9.7-11.7)	10.5±0.7(9.3-12.2)	10.8±0.5(10.2-12.2)	9.7±0.8(8.2-10.8)	10.3±0.9(8.4-11.5)	9.4±0.9(8.2-11.1)	9.8±0.6(8.4-11)	10.7±0.5(10-11.4)	10.6±0.5(9.9-11.4)	10.7±0.5(9.9-11.4)
Oesophageal gland length	73.4±10.1(59.1-99.2)	68.2±5(60.8-81.7)	61.3±10.2(47-96.6)	69.7±12.7(49.7-93.9)	67.9±12.9(43.4-99)	68.2±11(46.8-84.4)	70.3±11.5(56.2-88.4)	72.3±9.1(59.9-87.6)	74.9±11.1(56.2-89.6)	70.9±9.6(56-86)
Gonad length	186.6±28.6(149.1-227.8)	191.6±29.5(140-254)	172.5±29.9(133.2-253.1)	183.8±21(142.1-219.8)	188.7±18.2(161.3-220.3)	192.8±20.6(166.6-232.9)	195.2±22.6(155.6-235.3)	186.8±16.2(163.6-219.8)	192±17.4(161.7-218.9)	195.7±16.6(166.6-217.6)
Spicules	18.5±2.2(13.3-21.9)	16.6±2.3(12.8-21.2)	18.7±1.4(16-21.1)	16.7±1.6(14.2-20)	17.2±2.1(13.2-21)	17±2.3(14.1-20.9)	17.5±1.9(14-20.1)	17.8±2.2(14-20.8)	16.4±1.7(14.1-18.6)	17.4±2.1(14.1-20.6)
Tail length	33.1±4.2(23.7-39.6)	32.3±4.1(23.9-38.8)	33.3±3.3(27.4-38.7)	33.1±5(23.1-43.4)	31.8±5.2(21.1-39.2)	29.7±4.7(23.4-39.6)	31.5±4.9(23.5-38.7)	29.8±4.3(23.3-37)	31.3±5.9(23.5-39.8)	32.9±5(25.7-39.9)

## Sheet: TableS2
Table S2 Primers in the study
Primer name	Primer sequence（5` to 3`）	Primer use
FAR2cm-F1	atcgataccgtcgacctcgagTCCCGATGCTATGGAAACGAT	Vector construction
FAR2cm-R1	cctccagcaagcttgtacgtaGGGAAGTATTGGGCGATTTGA
FAR2cm-F2	gggcccaggtaccacaggcctTCCCGATGCTATGGAAACGAT	Vector construction
FAR2cm-R2	cagccagggaacggcagatctGGGAAGTATTGGGCGATTTGA
FAR3cm-F1	atcgataccgtcgacctcgagGGTCACTGTTCATTCTTCTTT	Vector construction
FAR3cm-R1	cctccagcaagcttgtacgtaATTGCGAAGAAGACCGTTG
FAR3cm-F2	gggcccaggtaccacaggcctGGTCACTGTTCATTCTTCTTT	Vector construction
FAR3cm-R2	cagccagggaacggcagatctATTGCGAAGAAGACCGTTG
FAR5cm-F1	atcgataccgtcgacctcgagGCATTGTCTGCCGATGAACTT	Vector construction
FAR5cm-R1	cctccagcaagcttgtacgtaGCGACTCCTGGGAAGTATTGG
FAR5cm-F2	gggcccaggtaccacaggcctGCATTGTCTGCCGATGAACTT	Vector construction
FAR5cm-R2	cagccagggaacggcagatctGCGACTCCTGGGAAGTATTGG
FAR6cm-F1	atcgataccgtcgacctcgagTTTTGTTACTGCCACTCTCGCG	Vector construction
FAR6cm-R1	cctccagcaagcttgtacgtaCGTCTTCAGCAATCGCTTTTAA
FAR6cm-F2	gggcccaggtaccacaggcctTTTTGTTACTGCCACTCTCGCG	Vector construction
FAR6cm-R2	cagccagggaacggcagatctCGTCTTCAGCAATCGCTTTTAA
FAR7cm-F1	atcgataccgtcgacctcgagTCTTCAACAGGTTCTCGGCAA	Vector construction
FAR7cm-R1	cctccagcaagcttgtacgtaAGAATGCTGTTGGCTAAAGGAAA
FAR7cm-F2	gggcccaggtaccacaggcctTCTTCAACAGGTTCTCGGCAA	Vector construction
FAR7cm-R2	cagccagggaacggcagatctAGAATGCTGTTGGCTAAAGGAAA
FAR8cm-F1	atcgataccgtcgacctcgagCAAGAAAACCCAACGAACACT	Vector construction
FAR8cm-R1	cctccagcaagcttgtacgtaGTTGAGTCGGATTGGCTGTCG
FAR8cm-F2	gggcccaggtaccacaggcctCAAGAAAACCCAACGAACACT	Vector construction
FAR8cm-R2	cagccagggaacggcagatctGTTGAGTCGGATTGGCTGTCG
hph-F	TGCGCCCAAGCTGCATCAT	PCR detection
hph-R	TGAACTCACCGCGACGTCTGT
Hph-DIG-F	GTCTGCTGCTCCATACAA	Southern blot
Hph-DIG-F	AAGGAATCGGTCAATACACT
Hpt-F	GCAGCGAAATGCGATAAG	PCR detection
Hpt-R	TCCGAGGTCAACCATAGAAA
Pa-F	GACAGGAACGAGGACATT	PCR detection
Pb-F	TGGAGGATACAGGTGAGC
Pa-R	GAGGTAAACCCGAAACG
qPCR1-F	TCGCTCTTCTGTCTTGCCATG	RT-qPCR
qPCR1-R	GATGGATTTGTCTTCATCGGTA
qPCR2-F	TATCCCGATGCTATGGAAACG	RT-qPCR
qPCR2-R	TTTCGTCTTTGGGTTTGATGT
qPCR3-F	TGCCCGAAGACTTGCTCGATTTCT	RT-qPCR
qPCR3-R	TCGCCATCATTGCCGTTCATTGC
qPCR4-F	ACATCCCATTGGCTATTTCCC	RT-qPCR
qPCR4-R	CATTCGATCCGTGCTTCTTGA
qPCR5-F	CACCTTGCTGGAATTGCCTGAAGA	RT-qPCR
qPCR5-R	CCACCACACTTCTCAGTTGCTTCC
qPCR6-F	GCAACAGAAGTTTGTGGCTCAACG	RT-qPCR
qPCR6-R	CGGCGAATCGACGGAATGTGATG
qPCR7-F	GGAGGAAATCGTGCCTAAGGAAGT	RT-qPCR
qPCR7-R	TTGCCGAGAACCTGTTGAAGAACC
qPCR8-F	CGACAGCCAATCCGACTCAACCAA	RT-qPCR
qPCR8-R	CAAGACCAGCGGGCGAGTTCAA
18S-F	CCGAAAGGAGATGGCAAAC	RT-qPCR
18S-R	ACAAAGGGCAGGGACGTAA
UBC-F	CACAACTATCCCTACGAACCAC	RT-qPCR
UBC-R	AGCGAAATAACACTCAACAAGA
Note: Lowercase letters indicate vector sequence.
